# Supplementary material for: Novel, Deep-Branching Heterotrophic Bacterial Populations Recovered from Thermal Spring Metagenomes
Source: Front Microbiol. 2016 Mar 15;7:304. doi: 10.3389/fmicb.2016.00304 (PMC4791363; doi:10.3389/fmicb.2016.00304)
Supplement: Supplementary file 1 [file Table1.XLS]

## Sheet: phylogenomic_reference_list.txt
Taxonomic information for references used in the phylogenomic analyses.
IMG Taxon ID	Domain	Phylum	Genome Name
639633064	Archaea	Crenarchaeota	Thermofilum pendens Hrk 5
640069332	Archaea	Crenarchaeota	Staphylothermus marinus F1, DSM 3639
640753029	Archaea	Crenarchaeota	Ignicoccus hospitalis KIN4/I, DSM 18386
641522657	Archaea	Crenarchaeota	Thermoproteus neutrophilus V24Sta
643348540	Archaea	Crenarchaeota	Desulfurococcus kamchatkensis 1221n
648028003	Archaea	Crenarchaeota	Acidilobus saccharovorans 345-15
648028062	Archaea	Crenarchaeota	Vulcanisaeta distributa DSM 14429
2510065009	Archaea	Crenarchaeota	Caldisphaera lagunensis IC-154, DSM 15908
637000163	Archaea	Euryarchaeota	Methanosphaera stadtmanae DSM 3091
638154502	Archaea	Euryarchaeota	Archaeoglobus fulgidus VC-16, DSM 4304
638154505	Archaea	Euryarchaeota	Methanocaldococcus jannaschii DSM 2661
638154509	Archaea	Euryarchaeota	Methanosarcina mazei Go1, DSM 3647
638154514	Archaea	Euryarchaeota	Pyrococcus abyssi GE5
638154521	Archaea	Euryarchaeota	Thermoplasma acidophilum DSM 1728
644736411	Archaea	Euryarchaeota	Thermococcus gammatolerans EJ3
646564501	Archaea	Euryarchaeota	Aciduliprofundum boonei T469
2511231109	Archaea	Euryarchaeota	Methanococcus maripaludis X1
2513237398	Archaea	Euryarchaeota	Thermococcus litoralis DSM 5473
2517093039	Archaea	Euryarchaeota	Pyrococcus furiosus COM1
2529293245	Archaea	Euryarchaeota	Haloferax mediterranei ATCC 33500
2531839487	Archaea	Euryarchaeota	Halosimplex carlsbadense 2-9-1
2554235477	Archaea	Euryarchaeota	Natronococcus amylolyticus DSM 10524
2504756013	Archaea	Geoarchaeota	Geoarchaeota archaeon OSPB-1 (8 best scaffolds)
641522611	Archaea	Korarchaeota	Candidatus Korarchaeum cryptofilum OPF8
641228499	Archaea	Thaumarchaeota	Nitrosopumilus maritimus SCM1
651324018	Archaea	Thaumarchaeota	Candidatus Nitrosoarchaeum limnia SFB1
2510065023	Archaea	Thaumarchaeota	Candidatus Nitrososphaera gargensis Ga9-2
643692001	Bacteria	Acidobacteria	Acidobacterium capsulatum ATCC 51196
639633060	Bacteria	Acidobacteria	Candidatus Solibacter usitatus Ellin6076
644736401	Bacteria	Alphaproteobacteria	Rhizobium leguminosarum bv. trifolii WSM1325
637000010	Bacteria	Aquificae	Aquifex aeolicus VF5
650377953	Bacteria	Aquificae	Hydrogenobacter thermophilus TK-6, DSM 6534
2506210035	Bacteria	Aquificae	Hydrogenobaculum sp. 3684 ((Finished QAed))
2506210034	Bacteria	Aquificae	Hydrogenobaculum sp. HO
2507262044	Bacteria	Aquificae	Hydrogenobaculum sp. SN
642555132	Bacteria	Aquificae	Hydrogenobaculum sp. Y04AAS1
643692050	Bacteria	Aquificae	Sulfurihydrogenibium azorense Az-Fu1
642555165	Bacteria	Aquificae	Sulfurihydrogenibium sp. YO3AOP1
646564582	Bacteria	Aquificae	Thermocrinis albus HI 11/12, DSM 14484
2512875013	Bacteria	Aquificae	Thermocrinis ruber DSM 12173
2517572120	Bacteria	Bacteroidetes	Bacteroides barnesiae DSM 18169
637000025	Bacteria	Bacteroidetes	Bacteroides fragilis YCH46
642555148	Bacteria	Bacteroidetes	Porphyromonas gingivalis ATCC 33277
648028028	Bacteria	Betaproteobacteria	Gallionella capsiferriformans ES-2
637000195	Bacteria	Betaproteobacteria	Nitrosomonas europaea ATCC 19718
637000197	Bacteria	Betaproteobacteria	Nitrosospira multiformis ATCC 25196
2513237181	Bacteria	Caldiserica	Caldisericum exile AZM16c01, NBRC 104410
2527291514	Bacteria	Calescamantes	Calescamantes bacterium JGI 0000106-G12
642555121	Bacteria	Chlorobi	Chlorobium limicola DSM 245
637000073	Bacteria	Chlorobi	Chlorobium tepidum TLS
642555123	Bacteria	Chlorobi	Chloroherpeton thalassium ATCC 35110
643348527	Bacteria	Chloroflexi	Chloroflexus aggregans DSM 9485
641228485	Bacteria	Chloroflexi	Chloroflexus aurantiacus J-10-fl
640069323	Bacteria	Cyanobacteria	Prochlorococcus marinus MIT 9303
2506520048	Bacteria	Cyanobacteria	Synechococcus sp. PCC 7336
646564525	Bacteria	Deferribacteres	Deferribacter desulfuricans SSM1, DSM 14783
2503692001	Bacteria	Deltaproteobacteria	Desulfococcus oleovorans Hxd3
643348539	Bacteria	Deltaproteobacteria	Desulfovibrio vulgaris Miyazaki F
639633022	Bacteria	Deltaproteobacteria	Desulfovibrio vulgaris vulgaris DP4
643348542	Bacteria	Dictyoglomi	Dictyoglomus thermophilum H-6-12, ATCC 35947
643348543	Bacteria	Dictyoglomi	Dictyoglomus turgidum DSM 6724
646311904	Bacteria	Firmicutes	Ammonifex degensii KC4
649633022	Bacteria	Firmicutes	Caldicellulosiruptor hydrothermalis 108
637000060	Bacteria	Firmicutes	Carboxydothermus hydrogenoformans Z-2901, DSM 6008
640069310	Bacteria	Firmicutes	Desulfotomaculum reducens MI-1
649633101	Bacteria	Firmicutes	Thermaerobacter marianensis 7p75a, DSM 12885
2503538027	Bacteria	Firmicutes	Thermoanaerobacter ethanolicus JW 200
2504756006	Bacteria	Firmicutes?	Thermodesulfobium narugense Na82, DSM 14796
2529292882	Bacteria	Gammaproteobacteria	Escherichia coli B799
637000194	Bacteria	Gammaproteobacteria	Nitrosococcus oceani C-107, ATCC 19707
2505313057	Bacteria	Gammaproteobacteria	Pseudomonas syringae Pph1302A (Psy97)
640427151	Bacteria	Gammaproteobacteria	Vibrio cholerae O395
2529292556	Bacteria	Nitrospirae	Thermodesulfovibrio islandicus DSM 12570
643348581	Bacteria	Nitrospirae	Thermodesulfovibrio yellowstonii DSM 11347
2523533630	Bacteria	Nitrospirae	Thermodesulfovibrio thiophilus DSM 17215
649633058	Bacteria	Planctomycetes	Isosphaera pallida IS1B, ATCC 43644
646311961	Bacteria	Synergistetes	Thermanaerovibrio acidaminovorans Su883, DSM 6589
649633035	Bacteria	Thermi	Deinococcus proteolyticus MRP, DSM 20540
2505679077	Bacteria	Thermi	Thermus thermophilus SG0.5JP17-16
2506520012	Bacteria	Thermodesulfobacteria	Thermodesulfobacterium geofontis OPF15
2524023142	Bacteria	Thermodesulfobacteria	Thermodesulfobacterium hveragerdense DSM 12571
2523533618	Bacteria	Thermodesulfobacteria	Thermodesulfobacterium thermophilum DSM 1276
640753026	Bacteria	Thermotogae	Fervidobacterium nodosum Rt17-B1
2507149014	Bacteria	Thermotogae	Fervidobacterium pennivorans Ven 5, DSM 9078
643348583	Bacteria	Thermotogae	Thermosipho africanus TCF52B
640753057	Bacteria	Thermotogae	Thermosipho melanesiensis BI429
641228511	Bacteria	Thermotogae	Thermotoga lettingae TMO
2519899531	Bacteria	Thermotogae	Thermotoga maritima MSB8, DSM 3109
646311964	Bacteria	Thermotogae	Thermotoga naphthophila RKU-10
643348584	Bacteria	Thermotogae	Thermotoga neapolitana DSM 4359
640427150	Bacteria	Thermotogae	Thermotoga petrophila RKU-1
2531839610	Bacteria	Thermotogae	Thermotoga sp. EMP
642487181	Bacteria	Thermotogae	Thermotoga sp. RQ2
2503508007	Bacteria	Thermotogae	Thermotoga thermarum LA3, DSM 5069
