# Supplementary material for: Novel, Deep-Branching Heterotrophic Bacterial Populations Recovered from Thermal Spring Metagenomes
Source: Front Microbiol. 2016 Mar 15;7:304. doi: 10.3389/fmicb.2016.00304 (PMC4791363; doi:10.3389/fmicb.2016.00304)
Supplement: Supplementary file 2 [file Table2.XLS]

## Sheet: Presence
Metadata for samples from databases/datasets that were used to survey the distribution of the three lineages.
								nm=not measured
								np=not published
Genbank
	Accession	% ID	QC	Clone Name	Sample Type	Longitude	Latitude	Temp	pH
T1	HM448208.1	98	100	YNP_SBC_BP2A_B22	Filament	-110.865	44.5697	78	7.72
T1	HM448384	98	100	YNP_SBC_OJO_B46	Filament	-110.839	44.563	79.3	7.97
T1	EEU05660	98	99	EM 3	Filament	-110.798	44.5341	88	nm
T1	DQ324884	98	92	GAL33	Mat	-110.708	44.7267	87.1	7
T2	HM448268	99	99	YNP_SBC_BP4_B47	Filament	-110.865	44.5697	65.6	8
T2	AF352534	99	97	QL4-2	Filament	-110.871	44.5636	86.5	7.8
T2	GU233815	99	97	GY2-5	Sinter	nm	nm	79	8.7
T3	HM448222	99	100	YNP_SBC_BP2B_B28	Filament	-110.865	44.5697	78	7.72
T3	EEU05662	99	99	EM 19	Filament	-110.798	44.5341	88	nm
T3	AF352537	97	100	BH81	Loose Sediment	-110.572	44.4182	85	7.9
RDP
T1	none
T2	none
T3	none
GreenGenes
T1	none
T2	QL-4 (see above)
T3	none
IMG Metagenomes
	Sequence ID	%ID	Bases	Spring/Sample Name	Sample Type	Longitude	Latitude	Temp	pH
T3	2009439000	99	1103	Bison Pool 2_050719S	Filament	-110.865	44.5697	85	7.68
T3	10170003	97	808	Bison Pool 5_050719P	Photosynthetic Mat	-110.865	44.5696	62	8.26
T1	3300000397	99	1334	Conch Spring	Filament	-110.404	44.9049	82	8
T1	2014031005	97	777	Calcite Springs (YNP12)	Filament	-110.832	44.5564	75	7.8
Mitchell 2009 Clone Library YNP Inventory
	Clone Name	%ID	Bases	Sample	Sample Type	Longitude	Latitude	Temp	pH
T1	p3y01f3	98.21	1343	3Y01	Filament	-110.71	44.9656	73.6	6.43
T1	p3y01f2	98.21	1343	3Y01	Filament	-110.71	44.9656	73.6	6.43
T1	p3y01f1	98.21	1343	3Y01	Filament	-110.71	44.9656	73.6	6.43
T1	3y25_8F_d01	97.94	679	3Y25	Water	-110.833	44.5609	83.4	8.68
T1	3y25_8F_b07	98.21	728	3Y25	Water	-110.833	44.5609	83.4	8.68
T1	p3y27h8	97.76	1339	3Y27	Filament	-110.833	44.5599	86.2	8.43
T1	p3y27h7	97.76	1339	3Y27	Filament	-110.833	44.5599	86.2	8.43
T1	p3y27q15	97.85	1348	3Y27	Filament	-110.833	44.5599	86.2	8.43
T1	p3y27q14	97.85	1348	3Y27	Filament	-110.833	44.5599	86.2	8.43
T1	p3y27q13	97.85	1348	3Y27	Filament	-110.833	44.5599	86.2	8.43
T1	p3y27j7	98	1348	3Y27	Filament	-110.833	44.5599	86.2	8.43
T1	p3y27j6	98	1348	3Y27	Filament	-110.833	44.5599	86.2	8.43
T1	p3y27j5	98	1348	3Y27	Filament	-110.833	44.5599	86.2	8.43
T1	p3y27j4	98	1348	3Y27	Filament	-110.833	44.5599	86.2	8.43
T1	p3y27j3	98	1348	3Y27	Filament	-110.833	44.5599	86.2	8.43
T1	p3y27j2	98	1348	3Y27	Filament	-110.833	44.5599	86.2	8.43
T1	p3y27j1	98	1348	3Y27	Filament	-110.833	44.5599	86.2	8.43
T1	p3y27j9	98	1348	3Y27	Filament	-110.833	44.5599	86.2	8.43
T1	p3y27f6	98.07	1348	3Y27	Filament	-110.833	44.5599	86.2	8.43
T1	p3y27f5	98.07	1348	3Y27	Filament	-110.833	44.5599	86.2	8.43
T1	p3y27f4	98.07	1348	3Y27	Filament	-110.833	44.5599	86.2	8.43
T1	p3y27f3	98.07	1348	3Y27	Filament	-110.833	44.5599	86.2	8.43
T1	p3y27f2	98.07	1348	3Y27	Filament	-110.833	44.5599	86.2	8.43
T1	p3y27f1	98.07	1348	3Y27	Filament	-110.833	44.5599	86.2	8.43
T1	p3y27k10	98.21	1342	3Y27	Filament	-110.833	44.5599	86.2	8.43
T1	p3y27k9	98.21	1342	3Y27	Filament	-110.833	44.5599	86.2	8.43
T1	p3y27k8	98.21	1342	3Y27	Filament	-110.833	44.5599	86.2	8.43
T1	p3y27k7	98.21	1342	3Y27	Filament	-110.833	44.5599	86.2	8.43
T1	p3y27k6	98.21	1342	3Y27	Filament	-110.833	44.5599	86.2	8.43
T1	p3y27k5	98.21	1342	3Y27	Filament	-110.833	44.5599	86.2	8.43
T1	p3y27k4	98.21	1342	3Y27	Filament	-110.833	44.5599	86.2	8.43
T1	p3y27k3	98.21	1342	3Y27	Filament	-110.833	44.5599	86.2	8.43
T1	p3y27k2	98.21	1342	3Y27	Filament	-110.833	44.5599	86.2	8.43
T1	p3y27k1	98.21	1342	3Y27	Filament	-110.833	44.5599	86.2	8.43
T1	p3y27u3	98.22	1348	3Y27	Filament	-110.833	44.5599	86.2	8.43
T1	p3y27u2	98.22	1348	3Y27	Filament	-110.833	44.5599	86.2	8.43
T1	p3y27u1	98.22	1348	3Y27	Filament	-110.833	44.5599	86.2	8.43
T1	p4y14j12	98.36	1342	4Y14	Filament	-110.814	44.513	74.8	8.47
T1	p4y44i1	98.36	1343	4Y44	Filament	-110.804	44.3518	72.5	8.49
T1	p4y46k3	98.21	1344	4Y46	Filament	-110.801	44.3518	80.9	8.32
T1	p4y46k2	98.21	1344	4Y46	Filament	-110.801	44.3518	80.9	8.32
T1	p4y46k1	98.21	1344	4Y46	Filament	-110.801	44.3518	80.9	8.32
T1	p4y46k5	98.21	1344	4Y46	Filament	-110.801	44.3518	80.9	8.32
T1	p4y46t1	98.28	1334	4Y46	Filament	-110.801	44.3518	80.9	8.32
T1	p4y46t0	98.28	1334	4Y46	Filament	-110.801	44.3518	80.9	8.32
T1	p4y46t9	98.28	1334	4Y46	Filament	-110.801	44.3518	80.9	8.32
T1	p4y46t8	98.28	1334	4Y46	Filament	-110.801	44.3518	80.9	8.32
T1	p4y46t7	98.28	1334	4Y46	Filament	-110.801	44.3518	80.9	8.32
T1	p4y46t6	98.28	1334	4Y46	Filament	-110.801	44.3518	80.9	8.32
T1	p4y46t5	98.28	1334	4Y46	Filament	-110.801	44.3518	80.9	8.32
T1	p4y46t4	98.28	1334	4Y46	Filament	-110.801	44.3518	80.9	8.32
T1	p4y46t3	98.28	1334	4Y46	Filament	-110.801	44.3518	80.9	8.32
T1	p4y46h4	98.29	1343	4Y46	Filament	-110.801	44.3518	80.9	8.32
T1	p4y46h3	98.29	1343	4Y46	Filament	-110.801	44.3518	80.9	8.32
T1	p4y46h2	98.29	1343	4Y46	Filament	-110.801	44.3518	80.9	8.32
T1	p4y46h1	98.29	1343	4Y46	Filament	-110.801	44.3518	80.9	8.32
T1	4y47Baca07ab2	97.62	546	4Y47	Water	-110.899	44.2876	80.4	6.82
T1	4y47Bacf04ab2	97.73	662	4Y47	Water	-110.899	44.2876	80.4	6.82
T3	4y47Bacb06ab2	97.76	758	4Y47	Water	-110.899	44.2876	80.4	6.82
T1	4y47Bacg09ab2	98.26	575	4Y47	Water	-110.899	44.2876	80.4	6.82
T2	4y47Bace07ab2	98.55	758	4Y47	Water	-110.899	44.2876	80.4	6.82
T1	p4y50k1	98.59	1343	4Y50	Filament	-110.878	44.286	80.6	7.81
T1	p4y50j10	98.73	1343	4Y50	Filament	-110.878	44.286	80.6	7.81
T1	p4y50j9	98.73	1343	4Y50	Filament	-110.878	44.286	80.6	7.81
T1	p4y50j8	98.73	1343	4Y50	Filament	-110.878	44.286	80.6	7.81
T1	p4y50j7	98.73	1343	4Y50	Filament	-110.878	44.286	80.6	7.81
Takacs-Vesbach et al 454 Dataset from Shoshone Geyser Basin High Temperature Filament Communities
	Sequence Id	%ID	Bases	Sample	Sample Type	Longitude	Latitude	Temp	pH
T1	405_01A_17611	97.69	216	07YSHO01A	Filament	-110.799	44.355	83	7.67
T1	597_01A_17628	97.7	217	07YSHO01A	Filament	-110.799	44.355	83	7.67
T1	205_01A_17637	98.23	282	07YSHO01A	Filament	-110.799	44.355	83	7.67
T1	864_01A_17689	98.5	200	07YSHO01A	Filament	-110.799	44.355	83	7.67
T1	963_01A_7569	99.25	399	07YSHO01A	Filament	-110.799	44.355	83	7.67
T1	1209_02A_493	96.9	323	07YSHO02A	Filament	-110.798	44.3553	80.4	8.69
T1	703_02B_19698	98.26	230	07YSHO02B	Filament	-110.798	44.3553	70	8.88
T1	242_05A_0	97.74	399	07YSHO05A	Filament	-110.801	44.3539	86.9	8.49
T3	555_05B_729	99	401	07YSHO05B	Filament	-110.801	44.3539	71.5	8.41
T2	966_05B_1	99.5	400	07YSHO05B	Filament	-110.801	44.3539	71.5	8.41
T1	710_06A_14335	97.04	203	07YSHO06A	Filament	-110.798	44.3561	72.8	8.21
T2	305_06A_14283	97.2	393	07YSHO06A	Filament	-110.798	44.3561	72.8	8.21
T1	606_06A_14079	97.54	203	07YSHO06A	Filament	-110.798	44.3561	72.8	8.21
T1	485_06A_10660	98.19	221	07YSHO06A	Filament	-110.798	44.3561	72.8	8.21
T1	1076_06A_14115	98.23	283	07YSHO06A	Filament	-110.798	44.3561	72.8	8.21
T1	520_06A_14314	99.07	214	07YSHO06A	Filament	-110.798	44.3561	72.8	8.21
T1	157_07B_1235	96.65	239	07YSHO07B	Filament	-110.799	44.3544	70.8	7.3
T1	421_08A_19327	97.5	400	07YSHO08A	Filament	-110.799	44.3542	64.3	6.47
T1	1138_10B_11034	96.77	93	07YSHO10B	Filament	-110.796	44.3514	67	7.1
T1	768_10B_11347	97.83	276	07YSHO10B	Filament	-110.796	44.3514	67	7.1
T1	650_10B_12535	98.34	241	07YSHO10B	Filament	-110.796	44.3514	67	7.1
Takacs-Vesbach et al 454 Dataset 29 springs across YNP
	Sequence ID	%ID	Bases	Sample	Sample Type	Longitude	Latitude	Temp	pH
T1	LOW021_1446	98.64	294	10YLOW021Bac	Sediment+ Water	-110.833	44.5609	70	8.63
T1	LOW022_787	98.43	381	10YLOW022Bac	Filament+ Water	-110.833	44.5599	81.8	8.12
T1	LOW022_752	99.5	400	10YLOW022Bac	Filament+ Water	-110.833	44.5599	81.8	8.12
T1	LOW023_1112	98.75	400	10YLOW023Bac	Sediment+ Water	-110.837	44.5615	73.5	5.93
T1	LOW040_423	98	400	10YLOW040Bac	Sediment+ Water	-110.806	44.5337	81.7	8.12
T2	LOW040_702	98.75	401	10YLOW040Bac	Sediment+ Water	-110.806	44.5337	81.7	8.12
T1	LOW041_198	98.32	297	10YLOW041Bac	Sediment+ Water	-110.797	44.5326	85.7	8.26
T2	LOW041_697	98.49	397	10YLOW041Bac	Sediment+ Water	-110.797	44.5326	85.7	8.26
T1	LOW041_656	98.5	400	10YLOW041Bac	Sediment+ Water	-110.797	44.5326	85.7	8.26
T1	LOW042_690	98.25	400	10YLOW042Bac	Filament+Sediment+ Water	-110.798	44.5341	87.3	7.83
T1	LOW042_1038	98.52	270	10YLOW042Bac	Filament+Sediment+ Water	-110.798	44.5341	87.3	7.83
T1	LOW042_148	98.75	400	10YLOW042Bac	Filament+Sediment+ Water	-110.798	44.5341	87.3	7.83
T1	MID018_3447	97.49	399	10YMID018Bac	Filament+Sediment+ Water	-110.814	44.513	86	8.29
T1	MID018_3425	97.75	400	10YMID018Bac	Filament+Sediment+ Water	-110.814	44.513	86	8.29
T1	MID018_3477	98.21	390	10YMID018Bac	Filament+Sediment+ Water	-110.814	44.513	86	8.29
T1	MID018_3407	98.25	401	10YMID018Bac	Filament+Sediment+ Water	-110.814	44.513	86	8.29
T1	MID018_3448	98.33	299	10YMID018Bac	Filament+Sediment+ Water	-110.814	44.513	86	8.29
T2	MID018_3445	99.45	365	10YMID018Bac	Filament+Sediment+ Water	-110.814	44.513	86	8.29
T1	SMH038_4505	98.5	400	10YSMH038Bac	Water	-110.417	44.7515	67	7.75
T1	SMH039_3529	99	400	10YSMH039Bac	Filament+Sediment+ Water	-110.404	44.7538	68.2	7.06

## Sheet: Absence
Samples Without T1, T2 or T3
Mitchell 2009 Clone Library YNP Inventory
Sample	Longitude	Latitude	Temp	pH
03YCOF034	-110.308	44.7538	66.2	6.26
03YCOF035	-110.308	44.7551	65.2	5.75
03YGIB023	-110.738	44.6924	73.8	8.51
03YGIB024	-110.682	44.7097	62.4	6.73
03YHHS032	-110.619	44.6059	77.1	2.16
03YHSB041	-110.261	44.7546	82.4	6.11
03YHSB042	-110.256	44.7518	64.5	5.9
03YJOS036	-110.336	44.7394	52.4	6.15
03YJOS038	-110.32	44.7405	67.3	6.04
03YLOW013	-110.86	44.5649	94.7	8.84
03YLOW015	-110.86	44.5648	75.9	8.96
03YLOW016	-110.86	44.5648	67.6	9.05
03YLOW017	-110.86	44.5648	62	9.09
03YLOW018	-110.86	44.5647	57.6	9.14
03YLOW019	-110.86	44.5647	54	9.19
03YLOW028	-110.832	44.5596	64.2	3.2
03YMAM002	-110.706	44.9671	70	6.5
03YMKL048	-110.23	44.6357	48.9	2
03YMRY045	-110.278	44.5207	69.3	7.68
03YNOR010	-110.712	44.7291	36.7	3.31
03YMUD011	-110.433	44.628	74.3	1.68
03YMUD012	-110.432	44.623	34.8	1.93
03YNOR020	-110.703	44.7276	70.5	6.76
03YNOR021	-110.71	44.7324	84.5	4.34
03YNOR022	-110.706	44.7319	59.2	3
03YVIO029	-110.571	44.652	68.5	2.18
03YVIO033	-110.553	44.6492	57.9	7.21
03YWSH004	-110.43	44.7649	84.5	6.61
03YWSH005	-110.43	44.7648	69	3.04
04YAPT001	-110.729	44.8007	70.8	2.2
04YBEC048	-110.891	44.2896	51.7	6.75
04YBEC049	-110.879	44.286	59.6	8.37
04YBEC051	-110.878	44.2872	90.8	7.72
04YBEC052	-110.878	44.287	51.6	8.28
04YCAS053	-111.019	44.2743	78.3	8.08
04YCAS054	-111.019	44.2743	55.9	8.44
04YCAS055	-111.041	44.3033	52.6	5.63
04YCRT005	-110.484	44.6542	77.1	2.59
04YCRT006	-110.485	44.6533	79.9	2.47
04YFOR018	-110.476	44.7124	79.4	2.61
04YGIB002	-110.738	44.6926	62.3	7.17
04YHRT035	-110.527	44.3062	50.9	3.03
04YHRT036	-110.523	44.3047	84.8	9.06
04YHRT038	-110.517	44.2975	57.8	8.63
04YHRT039	-110.511	44.2909	69.3	8.93
04YHRT040	-110.533	44.3103	67.4	3.05
04YLEW025	-110.65	44.3148	59	7.68
04YLST009	-110.813	44.415	79	3.08
04YLST010	-110.81	44.4159	73.6	7.9
04YLST011	-110.809	44.4263	60.5	3.04
04YMID015	-110.809	44.5086	78.7	4.28
04YSHO041	-110.796	44.3514	77	6.49
04YSHO042	-110.796	44.3562	53.8	3.78
04YSHO044	-110.804	44.3518	72.5	8.49
04YSHO045	-110.804	44.352	59.4	8.39
04YSMH019	-110.416	44.7539	72.7	3.08
04YSMH020	-110.416	44.7549	55.8	4.05
04YSMH022	-110.413	44.7481	48.2	8.62
04YSMH023	-110.417	44.753	71.1	2.91
04YSMH024	-110.404	44.7538	69.7	7.21
04YSMJ027	-110.959	44.4085	56.2	3.2
04YSMJ028	-110.958	44.4222	87.8	2.39
04YSMJ029	-110.953	44.4213	67.7	1.94
04YUPP007	-110.851	44.4811	53.2	8.23
04YUPP012	-110.836	44.4638	78.4	8.8
04YUPP013	-110.855	44.461	60.3	9.02
04YVMS031	-110.314	44.5831	50.2	2.69
04YVMS032	-110.316	44.5822	59.7	2.64
04YWNR003	-110.743	44.7447	80	2.76
04YWNR004	-110.743	44.7386	57	7.07
04YWST033	-110.573	44.4203	67.5	8.14
04YWST034	-110.571	44.4158	77.5	7.66
Takacs-Vesbach et al 454 Dataset from Shoshone Geyser Basin High Temperature Filament Communities
Sample	Longitude	Latitude	Temp	pH
07YSHO01B	-110.799	44.355	76.5	8.31
07YSHO03A	-110.799	44.3531	77.7	6.76
07YSHO03B	-110.799	44.3531	72.4	7.04
07YSHO04A	-110.799	44.3697	85.5	8.06
07YSHO04B	-110.799	44.3697	63.3	8.39
07YSHO06B	-110.798	44.3561	66.5	8.15
07YSHO07A	-110.799	44.3544	79.6	6.65
07YSHO08B	-110.799	44.3542	61.9	6.79
07YSHO09A	-110.795	44.3517	83.3	8.83
07YSHO09B	-110.795	44.3517	73.7	8.51
07YSHO10A	-110.796	44.3514	76	6.21
Takacs-Vesbach et al 454 Dataset 29 springs across YNP
Sample	Longitude	Latitude	Temp	pH
10Y01	-110.729	44.8011	69.5	2.2
10Y02	-110.715	44.74	42.3	2.14
10Y03	-110.707	44.7356	80.2	3.65
10Y04	-110.706	44.7242	88.4	5.76
10Y05	-110.708	44.7221	70.1	8.15
10Y07	-110.711	44.7318	75.2	3.11
10Y08	-110.71	44.7329	63	3.01
10Y09	-110.768	44.6994	68.3	2.39
10Y11	-110.789	44.577	68.8	6.95
10Y12	-110.79	44.5768	59.9	3.99
10Y13	-110.795	44.573	68.8	8.6
10Y14	-110.805	44.5203	72.5	6.01
10Y16	-110.81	44.5105	41.5	3.06
10Y17	-110.817	44.5149	66.8	8.07
10Y19	-110.835	44.5548	53.7	8.83
10Y20	-110.834	44.5584	52.8	5.32
10Y43	-110.806	44.4089	42.4	6.01
10Y44	-110.807	44.408	47.2	3.31
10Y45	-110.44	44.6099	61.3	4.8
10Y59	-110.817	44.5141	39	8.66
