# Supplementary material for: Novel, Deep-Branching Heterotrophic Bacterial Populations Recovered from Thermal Spring Metagenomes
Source: Front Microbiol. 2016 Mar 15;7:304. doi: 10.3389/fmicb.2016.00304 (PMC4791363; doi:10.3389/fmicb.2016.00304)
Supplement: Supplementary file 3 [file Table3.XLSX]

## Sheet: Sheet1
List of phylum-specific conserved signature indels (CSIs) for Thermotogae and Aquificae that were used as references for the T1-T3 lineages
"-- "= gene not present in the assembly	Yes = INDEL is present in gene, No = INDEL not present in gene
Aquificae	Publishing Paper
Gene	Size	Positions	In/Del	Start	Size (amino acid positions)	Thermotogae	Aquificae	T1.1	T1.2	T2.1	T3.1
RsmH	1	100-136	DEL	143	1	No	Yes	Yes	Yes	No	--
YodO family protein	1	181-218						--	--	--	--
rplO	1-2	28-58	IN	48	2	No	Yes	--	Yes	--	No
Thermotogae	Publishing Paper
Gene	Size	Positions	In/Del	Start	Size	Thermotogae	Aquificae	T1.1	T1.2	T2.1	T3.1
rplL	3	82-124	IN	120	3	Yes	No	No	No	No	No
rpsH	3	48-90						--	--	--	--
RecA	5	292-324	IN	314	6	Yes	Noa	--	No	No	--
PolA	2-3	34-70						--	--	--	--
rpsI	3	1971-11-01	DEL	71	2	Yes	Nob	--	Yes	--	--
rplD	10-15	166-214	IN	200	15	Yes	No	--	--	No	No
TrpRS	1	13-47	IN	59	1	Yes	No	--	No	--	--
PPDK	2	222-253						--	--	--	--
RNR	27	79-139	IN	410	27	Yes	No	--	--	--	No
MinD	2	151-184						--	--	--	--
GidA	2	244-302	IN	288	2	Yes	Noc	--	--	--	No
MurB	1	200-231	IN	255	1	Yes	No	Yes	--	--	--
helicase domain containing protein	1-2	688-719						--	--	--	--
DnaA	1	119-141	DEL	208	1	Yes	No	--	--	No	--
ADSS	1	222-260	DEL	269	1	Yes	No	--	--	No	No
FGAM Synthase II	5-6	27-73	DEL	68	6	Yesd	No	--	No	No	--
AspA	1	365-392						--	--	--	--
MazG family protein	4	98-122	DEL	123	6	Yes	No	No	No	No	No
a Except all 4 Sulfurihydrogenibium spp.
b Except Desulfurobacterium TC5
c Except Thermovibrio
d Except 6 Thermotoga spp.
