# Supplementary material for: Novel, Deep-Branching Heterotrophic Bacterial Populations Recovered from Thermal Spring Metagenomes
Source: Front Microbiol. 2016 Mar 15;7:304. doi: 10.3389/fmicb.2016.00304 (PMC4791363; doi:10.3389/fmicb.2016.00304)
Supplement: Supplementary file 4 [file Table4.XLSX]

## Sheet: Sheet1
List of pathways with presence/absence of genes used to infer the metabolic potential of the T1, T2 and T3 lineages.
*Annotated IMG assemblies will be publically available upon publication
*Multiple copies are indicated by additional entries
Embden-Meyerhoff glycolysis	T1 [T1.1 indicated in ( )]	T2	T3
phosphoglucose isomerase	2548805750	2548807018	absent
glucokinase	2548806369	2548807733	2548809635
6-phosphofructokinase	2548807009	2548807009	absent
fructose bisphosphate aldolase	2548804586 (T1.1)	absent	absent
triose phosphate isomerase	2548806339	absent	2548808454
glyceraldehyde 3-phosphate dehydrogeanse	2548806651	2548807556	absent
phosphoglycerate kinase	2548806672	2548807446	2548809265
phosphoglycerate mutase	2548804997	2548807876	2548809821
enolase	2548806680	2548807280	2548809873
phosphoenolpyruvate synthetase	2548806034	2548807028	absent
		2548807029
		2548807030
fructose-1,6-bisphosphatase	2548805710	absent	2548809963
	2548805711
TCA cycle
citrate Synthase	2548806761	2548807537	absent
aconitase	2548805276 (T1.1)	2548807942	absent
Isocitrate dehydrogenase	absent	2548808381	2548809173
2 -oxoglutarate synthase (subunits a & b)	2548806707	absent	absent
	2548806576
succinyl-coa synthetase (subunits d & c)	2548806677	2548807133	2548809769
	254880611	254880705
succinate dehydrogenase (subunits a,b,c,d)	2548806715	2548807815	2548808748
	2548804535 (T1.1)	2548808279	2548808408
	2548805607	2548807816
	2548806723	2548807814
fumarase	2548806792	2548807194	absent
malate dehydrogenase	2548806434	absent	2548809099
	2548806435
pentose phosphate pathway
phosphoglucose/phosphomannose isomerase	2548805750	absent	absent
archaeal fructose 1,6-bisphosphatase	2548805711	absent	2548809963
	2548805710
fructose 1,6-bisphosphate aldolase	2548804586 (T1.1)	absent	absent
ribose-5-phosphate isomerase	2548806950	2548807781	absent
ribulose-5-phosphate 3-epimerase	2548809736	2548807369	2548809736
transaldolase	2548805778	2548808193	2548809234
transketolase	2548806727	2548808050	absent
	2548806549
ribose-phosphate pyrophosphokinase	2548805754	absent	absent
carbohydrate metabolism
endoglucanase (cellulases)	2548806752	absent	absent
beta-glucosidase/beta-galactosidase	2548806579	2548807013	2548809886
alpha amylase	2548805370 (T1.1)	absent	2548809275
glycogen/starch synthase	absent	absent	2548808771
alpha-glucosidase	absent	absent	2548809494
NADH:quinone oxidoreductase
nuoA	2548806781	2548807065	2548809565
	2548806774
nuoB	2548806629	absent	absent
	2548805975
nuoC	2548805847	absent	2548809430
	2548805663
nuoD	2548806832	2548807773	2548809430
	2548806690
nuoE	2548806150	2548807142	2548809308
nuoF	2548807000	absent	absent
nuoG	2548805061 (T1.1)	absent	2548809211
nuoH	2548806799	2548807808	2548808659
			2548808658
	2548806566
nuoI	2548805723	2548807904	2548809020
	2548806663
nuoJ	2548806250	2548808064	2548808758
nuoK	2548806251	2548807367	2548808759
nuoL	2548805652	2548807368	2548808760
			2548800000
nuoM	2548806209	2548807388	absent
	2548806210
nuoN	2548806393	2548807387	absent
archaeal/vacuolar-type ATPase
subunit a	2548806229	absent	absent
subunit B	2548805894	absent	absent
subunit C	2548806053	2548808022	absent
subunit D	2548806767	2548807914	absent
subunit E	2548806467	2548807600	absent
subunit F	2548806688	absent	absent
subunit I	2548806082	2548807602	absent
	2548800000
subunit K	absent	absent	absent
bacterial F Type (F0F1) ATPase
subunit beta	absent	absent	absent
subunit alpha	absent	absent	absent
subunit gamma	absent	absent	2548808554
subunit delta	absent	absent	2548809169
subunit epsilon	absent	absent	absent
subunit c	absent	absent	2548808968
subunit a	absent	absent	2548809059
subunit b	absent	absent	2548808612
O2 respiration/stress response
heme-cu Oxidase subunit i	2548806137	2548808350	absent
heme-cu Oxidase subunit ii	2548806439	2548807472	absent
	2548806136	2548807471
		2548808346
heme-cu Oxidase subunit iii	absent	2548807468	2548809744
superoxide dismutase	2548806398	2548807402	absent
thiol peroxidase	Absent	2548808043	absent
nitrogen assimilation/scavenging
glutamine synthetase	2548805967	absent	2548809459
glutamate synthase	absent	absent	2548809826
			2548809829
ammonium transporter	absent	absent	2548809457
glutamate dehydrogenase	2548806599	2548807640	absent
asparagine synthase	2548805683	2548808292	absent
ABC-type nitrate/sulfonate/bicarbonate transport systems	2548806762	absent	absent
nitrate/nitrate transporter	absent	absent	2548809650
protein metabolism: transporters
tryptophan/tyrosine permease family	absent	2548807272	absent
gamma-aminobutyrate permease and related permeases	absent	2548808395	absent
ABC-type dipeptide transport system (periplasmic)	absent	absent	2548809883
			2548808875
ABC-type dipeptide/oligopeptide/nickel transport systems (permease)	absent	absent	2548809262
			2548809231
			2548808525
			2548809136
ABC-type oligopeptide transport system (periplasmic)	absent	absent	2548808501
oligopeptide/dipeptide ABC transporter	2548804789 (T1.1)	absent	2548808542
			2548809984
ABC-type branched-chain amino acid transport systems (permease)	absent	absent	2548809923
ABC-type branched-chain amino acid transport systems (ATPase)	absent	absent	2548809624
ABC-type branched-chain amino acid transport systems (periplasmic)	2548806334	absent	absent
ABC-type antimicrobial peptide transport system (ATPase)	2548805992	absent	2548809861
protein metabolism: proteases, amidases and hydrolases
pyruvate oxidoreductase (POR)	absent	absent	absent
indolepyruvate oxidoreductase (IOR) (alpha, beta subunits)	2548806115	absent	2548808552
2-ketoisovalerate oxidorectuse (VOR)	absent	absent	absent
2-ketoglutarate ferredoxin oxidoreductase (KGOR) (alpha, beta, gamma subunits)	2548806707	absent	2548809336
	2548806576		2548809337
	2548804735 (T1.1)		2548808954
			2548808951
			2548809335
clp endopeptidase ATPase subunit	2548805836	absent	absent
periplasmic proteases	2548804433 (T1.1)	2548808202	absent
		2548808166
protease II	absent	2548807106	absent
rip metalloprotease Rsep	2548806812	2548807357	absent
ATP-dependent lon proteases	absent	absent	2548808942
			2548808941
			2548809510
ATP-dependent metalloprotease, ftsh	2548804914 (T1.1)	absent	2548809338
ATP-dependent Zn proteases	2548805877	absent	absent
	2548805876
predicted membrane-associated Zn-dependent proteases	absent	2548807211	2548808696
			2548809108
periplasmic serine protease, do/deqQ family	2548806020	absent	2548809078
caax protease	2548805588	2548807088	absent
predicted metal-dependent protease of the Pad1/jab1 superfamily	absent	absent	2548808545
predicted aspartyl protease	absent	absent	2548809200
predicted ATP-dependent protease	absent	2548807152	absent
clan aa aspartic protease, aF_0612 family	absent	absent	2548809530
predicted ATP-dependent serine protease	2548806396	2548807883	absent
subtilisin-like serine proteases	2548805654	2548807800	2548808780
	2548806236
	2548806889
cysteine proteases	2548806241	2548807298	absent
trypsin-like serine proteases	2548806770	2548808027	absent
Zn dependent proteases	2548806830	2548808017	2548808824
	2548804334 (T1.1)
	2548806830 (T1.1)
predicted Zn dependent proteases & peptidases, and inactive homologs	2548806067	2548807597	2548809990
	2548806698	2548808056	2548809423
	2548806353	2548807779	2548809273
	2548806255	2548807780	2548809272
	2548806490
metalloendopeptidase-related membrane proteins	2548806708	2548807969	2548808943
	2548805746	2548808037	2548809213
aminopeptidase N	2548806182	absent	absent
aspartyl aminopeptidase	absent	2548808006	absent
clp endopeptidase (clpP)	absent	absent	2548809756
serine peptidase	2548806187	2548808294	absent
blaR1	2548806258	absent	absent
c terminal peptidase (prc)	2548806821	absent	absent
d-alanyl-d-alanine carboxypeptidase	2548806523	absent	absent
d-aminopeptidase	absent	2548807114	absent
d-aminopeptidase dppa	2548806541	absent	absent
dipeptidyl aminopeptidase	2548806935	absent	absent
clp endopeptidase (clpX)	2548804411 (T1.1)	2548808389	2548809703
leucyl aminopeptidase	2548806343	absent	2548808724
	2548806344		2548808723
lipoprotein signal peptidase	2548805632	absent	2548809796
membrane carboxypeptidase	2548806322	absent	absent
membrane bound metallopeptidases	2548806463	absent	2548808524
	2548806555
methionine aminoeptidase	2548806452	absent	absent
Nlpc/p60-like transpeptidase	absent	absent	2548809933
			2548809932
peptidase family c25	2548806784	2548808362	absent
	2548806666
	2548805721
prolyl oligopeptidase family	2548806823	absent	absent
signal peptidase I	2548806143	2548807189	absent
signal peptidase A	2548806824	absent	absent
signal peptidase sppa 36k type	2548804436	2548807238	2548809166
	2548804294 (T1.1)		2548809062
signal peptidase sppa 67k type	2548806103	absent	absent
prepilin signal peptidase Pulo and related peptidases	absent	absent	2548809905
Xaa-Pro aminopeptidase	2548806408	absent	2548808865
Zn dependent carboxypeptidase	2548805756	2548808110	absent
	2548805757
Zn dependent dipeptidase	2548806734	2548807919	absent
amidases related to nicotinamidases	2548806050	absent	2548809411
asp-tRNAasn/glu-tRNAgln amidotransferase a subunit and related amidases	absent	absent	2548808905
N-acetylmuramoyl-l-alanine amidase	2548805737	2548807026	2548809962
putative amidase	2548805058 (T1.1)	2548807711	absent
arginase/agmatinase/formimionoglutamate hydrolase, arginase family	2548806415	2548807160	absent
creatinine amidohydrolase	2548806175	absent	absent
cytosine deaminase and related metal-dependent hydrolases	2548806744	2548807204	absent
		2548807203
Imidazolonepropionase and related amidohydrolases	absent	2548807419
		2548807420
N-dimethylarginine dimethylaminohydrolase	absent	2548807712	absent
predicted amidohydrolase	2548805841	absent	absent
	2548806932
amino acid synthesis
alanine (cysteine desulfurase)	2548806887	2548808404	absent
alanine (alanine racemase)	2548805811	2548808074	absent
alanine (alanine dehydrogenase)	absent	absent	2548809611
alanine (alanine dehydrogenase)	2548806260	2548807445	2548809611
aspartate (asparagine synthase)	2548805683	2548808292	absent
aspartate (aspartate carbamoyltransferase)	absent	absent	2548809096
glutamate (glutamate dehydrogenase)	2548806599	2548807640	absent
glutamine (glutamine synthetase)	2548805967	absent	2548809459
asparagine (asparagine synthase)	2548805683	2548808292	absent
Serine (serine hydroxymethyltransferase)	absent	2548808270	absent
cysteine (cysteine synthase)	2548806948	2548807086	absent
threonine (threonine 3-dehydrogenase)	2548805338 (T1.1)	2548807346	absent
threonine (glycine c-acetyltransferase)	2548805724	2548807670	absent
threonine (threonine synthase)	absent	absent	2548809563
methionine (methionine synthase)	absent	absent	2548808847
			2548809951
valine (branched chain amino acid aminotransferase)	2548806341	absent	2548809203
isoleucine (branched chain amino acid aminotransferase)	2548806341	absent	2548809203
leucine (branched chain amino acid aminotransferase)	2548806341	absent	2548809203
lysine (diaminopimelate decarboxylase)	absent	2548807036	2548808732
lysine (diaminopimelate epimerase)	absent	2548807796	2548808607
lysine (Succinyl-diaminopimelate desuccinylase)	2548805559	2548808067	2548808837
	2548805558		2548809406
lysine (N-succinyl-diaminopimelate aminotransferase)	absent	absent	absent
lysine (tetrahydrodipicolinate succinylase)	absent	absent	absent
lysine (tetrahydrodipicolinate reductase)	2548805587	absent	absent
lysine (tetrahydrodipicolinate synthase)	2548805796	absent	2548809983
lysine (asparate semialdehyde dehydrogenase)	2548806897	2548807041	2548808518
lysine (aspartate kinase)	2548806324	2548807617	absent
arginine (argininosuccinate synthase)	absent	absent	2548808757
arginine (argininosuccunate lyase)	absent	absent	2548809856
arginine (arginine deaminase)	absent	absent	absent
arginine (ornithine carbamoyltransferase)	2548806219	2548807893	2548808677
arginine (carbamate kinase)	2548805805	2548807765	absent
proline (pyrroline-5-carboxylate reductase)	absent	absent	2548809860
proline (pyrroline-5-carboxylate dehydrogenase)	2548806571	absent	absent
histidine (histidine ammonia lyase)	2548806372	absent	absent
histidine (urocanate hydratase)	2548805946	2548807970	absent
histidine (imidazolonepropionase)	2548806601	2548807135	absent
histidine (glutamate formimidoyltransferase)	absent	2548807964	absent
tyrosine (histidinol-phosphate transferase)	2548806438	2548807201	absent
phenylalanine (histidinol-phosphate transferase)	2548806438	2548807201	absent
tryptophan (tryptophan synthase)	absent	absent	2548809167
vitamins/cofactor metabolism
NAD (fad binding domain)	2548804665 (T1.1)	absent	absent
NAD (quinolinate synthetase)	2548804596 (T1.1)	2548808035	2548808436
NAD (nicotinate-nucleotide pyrophosphorylase)	2548806740	absent	2548809844
NAD (nicotinate-nucleotide adenyltransferase)	2548805436 (T1.1)	absent	2548808468
NAD (Nh3-dependent NAD+ synthetase)	2548806524	2548807255	absent
NADP (transhydrogenase alpha)	2548805979	2548807689	2548809192
	2548805980	2548808288	2548809435
NADP (transhydrogenase beta)	2548805981	absent	2548809191
pyridoxal 5'-phosphate (erythrose 4-phosphate dehydrogenase)	absent	absent	absent
pyridoxal 5'-phosphate (erythronate-4-phosphate dehydrogenase)	absent	absent	absent
pyridoxal 5'-phosphate (phosphohydroxythreonine aminotransferase)	absent	absent	absent
pyridoxal 5'-phosphate (4-hydroxy-l-threonine phosphate dehydrogenase)	absent	absent	absent
pyridoxal 5'-phosphate (1-deoxy-d-xylulose-5-phosphate synthase)	2548806899	absent	2548809850
pyridoxal 5'-phosphate (pyridoxal phosphate synthase (j Subunit)	absent	absent	absent
pyridoxal 5'-phosphate (pyridoxamine 5 phosphate oxidase)	absent	2548807728	2548809800
folate (GTP cyclohydrolase i)	absent	absent	2548808970
folate (alkaline phosphatase d)	absent	2548807188	2548809702
folate (dihydroneopterin aldolase)	absent	absent	absent
folate (2-amino-4-hydroxy-6-hydroxymethyldihydropteridine diphosphokinase)	2548805156 (T1.1)	2548807589	2548809906
folate (dihydropteroate synthase)	2548805783	absent	absent
folate (folylpolyglutamate synthase)	2548806802	2548807691	absent
folate (dihydrofolate reductase)	absent	absent	absent
riboflavin (GTP cyclohydrolase ii)	2548805976	absent	absent
riboflavin (diaminohydroxyphosphoribosylaminopyrimidine deaminase)	2548806682	2548807452	2548809583
riboflavin (3,4-dihydroxy-2-butanone 4-phosphate synthase)	absent	absent	absent
riboflavin (6,7-dimethyl-8-ribityllumazine synthase)	548805871	absent	2548808701
riboflavin (riboflavin synthase, alpha chain)	2548805583	absent	2548808657
flavin mononucleotide & flavin adenine dinucleotide synthesis from riboflavin	2548805159	2548807455	absent
phosphopantothenate (acetolactate synthase)	absent	absent	2548809590
phosphopantothenate (ketol-acid reductoisomerase)	absent	absent	2548808549
phosphopantothenate (dihydroxy-acid dehydratase)	absent	absent	absent
phosphopantothenate (ketopantoate hydroxymethyltransferase)	2548806529	2548807679	absent
phosphopantothenate (2-dehydropantoate 2-reductase)	absent	absent	absent
phosphopantothenate (pantothenate synthase)	2548805511	absent	absent
phosphopantothenate (l-aspartate 1-decarboxylase)	2548805722	2548807618	absent
phosphopantothenate (Pantothenate kinase)	absent	absent	absent
coenzyme a (phosphopantothenoylcysteine decarboxylase)	2548806611	2548807514	absent
coenzyme a (phosphopantetheine adenylyltransferase)	2548805889	2548807479	2548808416
coenzyme a (dephospho-coa kinase)	2548806243	2548807484	absent
thiamine (hydroxymethylpyrimidine synthase)	2548805596	2548808170	absent
thiamine (phosphomethylpyrimidine kinase)	2548805837	2548807236	absent
thiamine (thiamine biosynthesis ATP pyrophosphatase)	2548806245	absent	absent
thiamine (thiS adenlyltransferase)	absent	absent	absent
thiamine (Thih/Thig)	absent	absent	absent
thiamine (thiamine-phosphate pyrophosphorylase)	absent	absent	2548809506
thiamine (thiamaine monophosphate kinase)	2548804920 (T1.1)	2548807598	absent
biotin (malonyl-coa methyltransferase)	absent	absent	absent
biotin (3-oxoacyl-[acyl-carrier-protein] synthase II )	2548806131	2548807442	absent
biotin (3-oxoacyl-[acyl-carrier-protein] reductase)	2548806231	2548808325	2548808719
biotin (3-hydroxyglutaryl [acyl-carrier-protein] methyl ester dehydratase	absent	absent	absent
biotin (enoylglutaryl-[acyl-carrier-protein] methyl ester reductase	2548805247 (T1.1)	absent	absent
biotin (pimeloyl-[acyl-carrier-protein] methyl ester esterase	2548804542 (T1.1)	absent	absent
biotin (8-amino-7-oxononanoate synthase)	absent	absent	absent
biotin (adenosylmethionine-8-amino-7-oxononanoate aminotransferase)	absent	absent	2548808802
biotin (dethiobiotin synthetase)	absent	absent	absent
biotin (biotin synthase)	absent	absent	2548808414
cobalamin (glutamyl-tRNA reductase)	absent	absent	absent
cobalamin (glutamate-1-semialdehyde aminotransferase)	absent	absent	2548809420
cobalamin (delta-aminolevulinic acid dehydratase)	absent	absent	2548808450
cobalamin (hydroxymethylbilane synthase)	absent	absent	2548808505
cobalamin (uroporphyrinogen-III synthase)	absent	absent	absent
cobalamin (uroporphyrinogen-III-methyltransferase	absent	absent	absent
cobalamin (precorrin-2-dehydrogenase)	absent	absent	2548809393
cobalamin (sirohydrochlorin cobaltochelatase)	absent	absent	absent
cobalamin (cobalt-sirohydrochlorin methyltransferase)	absent	absent	absent
cobalamin (cobalt-precorrin 3 methyltransferase)	absent	absent	absent
cobalamin (cobalt precorrin-4-methyltransferase)	absent	absent	absent
cobalamin (cobalt-precorrin 5a hydrolase)	absent	absent	2548809216
cobalamin (cobalt-precorrin-5b-methyltransferase)	absent	absent	2548809243
cobalamin (cobalt-precorrin-6a reductase)	absent	absent	absent
cobalamin (cobalt-precorrin-6b-methyltransferase)	absent	absent	absent
cobalamin (cobalt-precorrin-7-methyltransferase)	absent	absent	absent
cobalamin (cobalt-precorrin-8X-methylmutase)	absent	absent	absent
cobalamin (cobyrinate a,c-diamide synthase)	absent	absent	2548809290
cobalamin (cobalt-factor-2 c20-methyltransferase)	absent	absent	absent
cobalamin (precorrin-3b synthase)	absent	absent	absent
cobalamin (precorrin-6a synthase )	absent	absent	absent
cobalamin(precorrin-6Y c5,15-methyltransferase)	absent	absent	absent
cobalamin (cobyrinic acid a,c-diamide synthase)	absent	absent	2548809290
cobalamin (cobaltochelatase)	absent	absent	absent
cobalamin (cob(II)yrinate a,c-diamide reductase)	absent	absent	absent
cobalamin (cob(I)yrinic acid a,c-diamide, adenosyltransferase)	absent	absent	absent
cobalamin (adenosyl-cobyrate synthase)	absent	absent	absent
cobalamin (adenosylcobinamide phopshate synthase)	absent	absent	absent
cobalamin (GTP:adenosylcobinamide-phosphate guanylyltransferase)	absent	absent	2548809125
cobalamin (adenosylcobinamide-gPd-ribazole-5-phosphate ribazoletransferase)	absent	absent	2548809303
cobalamin transport system (permease)	2548804855 (T1.1)	absent	absent
outer membrane cobalamin receptor protein	2548805684	2548807898	absent
	2548806922
transporters
ABC type
oligosachharide (mannitol)	2548806822	absent	absent
phosphate	2548805995	2548808199	2548808564
	2548805964	2548807682	2548808622
	2548805739	2548807681	2548809134
	2548806934
phosphonate	absent	2548807974	absent
Fe (III) hydroxamate (fhud)	2548806733	2548807395	2548808836
Fe (iii) Siderophore transport (fhub)	2548806956	absent	absent
Mn/Zn transport (fhuc)	2548806710	2548807566	absent
Mn(II), Zn (II) transport (Znub)	absent	2548808373	absent
Mn/Zn transport (Znuc)	absent	2548808372	absent
metal ion transport (mtsa), ATPase and periplasmic components	absent	2548807565	2548808617
		2548807625
Mn(II), Zn (II) transport (mtsb)	absent	2548807567	absent
polysaccharide/polyol phosphate export (Rfba)	absent	absent	2548808419
involved in lipoprotein release (Lol)	2548806798	absent	2548809377
	2548806798		2548809377
			2548809861
transport involved in cytochrome c biogenesis (ccm)	2548805895	2548807962	absent
lipopolysaccharide (Lpt)	2548806633	2548808191	2548809940
msba eukaryotic type transporter, multidrug transport system	2548806638	2548808083	absent
anion transport system (permease)	absent	absent	2548808487
dipeptide transport system (periplasmic)	absent	absent	2548809883
			2548808875
dipeptide/oligopeptide/nickel transport systems (permease)s	absent	absent	2548809262
			2548809231
			2548808525
			2548809136
oligopeptide transport system (periplasmic)	absent	absent	2548808501
oligopeptide/dipeptide Transporter	2548804789 (T1.1)	absent	2548808542
			2548809984
branched-chain amino acid transport systems (permease)	absent	absent	2548809923
branched-chain amino acid transport systems (ATPase)	absent	absent	2548809624
branched-chain amino acid transport systems (periplasmic)	2548806334	absent	absent
antimicrobial peptide transport system (ATPase)	2548805992	absent	2548809861
cobalt transport (ATPase)	2548805251 (T1.1)		absent
	2548805369 (T1.1)
multidrug transport systems (ATPase and permease)	2548806590	2548808083	2548808609
		2548807820	2548808610
		2548807841
multidrug transport systems (ATPase)	2548806418	absent	2548809944
	2548805895
nitrate/sulfonate/bicarbonate transport systems	2548806762	absent	absent
sugar transport system (periplasmic)	2548806276	absent	2548808555
sugar transport system (permease)	2548805738	absent	absent
transport system involved in cytochrome bd synthesis	2548805006 (T1.1)	absent	absent
transport system involved in Fe-S cluster assembly	2548806013	absent	2548809788
			2548809789
transport system involved in resistance to organic solvents (ATPase)	2548805630	2548807226	2548808543
transport system involved in resistance to organic solvents (periplasmic)	2548805777	2548807012	2548809616
			2548808413
transport system involved in resistance to organic solvents (permease)	2548805580	absent	2548809820
			2548809377
uncharacterized transport system	2548805618	absent	2548809186
carbohydrate transport system (membrane component)	2548806575	absent	absent
sufc iron regulated transporter	absent	absent	2548809801
sufb iron regulated transporter	2548805974	2548808322
other transporter related proteins
ABC-2 Type Transporter	2548806419	2548807510	absent
cobalamin transport system (permease)	2548804855 (T1.1)	absent	absent
nitrate/nitrate transporter	absent	absent	2548809650
ammonium transporter	absent	absent	2548809457
anion transporter	2548806965	absent	absent
biopolymer transport exbd/Tolr	2548805907	2548807487	2548809823
	2548806060
	2548806059
	2548805906
biopolymer transport exbb/Tolq	2548806061	absent	2548808871
	2548805908
di/tricarboxylate transporter	2548804851 (T1.1)	absent	absent
eama-like transporter family	2548805689	2548807592	2548809383
		2548807591
feccd transporter family	2548806960	absent	absent
K+ transport systems (NAD-binding component)	2548806253	absent	2548809384
K+ transporters	absent	2548807889	2548809302
Kef type K+ transporters (membrane component)	2548805799	2548808024	2548808452
			2548809894
lao/ao transport system (ATPase)	2548806221	2548807325	2548809608
long chain fatty acid transport protein	2548805690	absent	absent
Mg/Co/Ni transporter (mgte)	2548806272	2548808318	absent
		2548808319
Cora-like Mg2+ transporter protein	absent	2548808049	absent
Multiple antibiotic transporter	2548806513	absent	2548808637
SNf family Na+ dependent transporter	2548805585	absent	absent
biopolymer transport (periplasmic component of Tol system)	2548806568	2548807405	2548808618
	2548806519	2548807932	2548809326
	2548806768
lipid transport, polyketide cyclase	absent	absent	2548808799
Zip zinc transporter	2548805660	2548807475	absent
Rnd family efflux transporter (mfp)	2548805758	absent	2548809249
Na+/proline symporter	absent	absent	2548809452
Na+Hh+ antiporter nhad and related arsenite permeases	2548806852	absent	absent
trap transporter (dctm)	absent	absent	2548808810
trap type c4 dicarboxylate transport system (periplasmic)	absent	absent	2548808449
			2548809939
trap type uncharacterized transport system (permease)	2548804678 (T1.1)	absent	absent
trk type k+ transporters	2548806252	absent	absent
arabinose efflux permease	2548806392	2548807143	2548809126
	2548805551	2548807055
	2548806926
	2548805843
gamma-aminobutyrate permease and related permeases	absent	2548808395	absent
iron permease (fTr1 family)	2548805357 (T1.1)	absent	2548809785
uncharacterized/predicted permeases	2548805562	2548807267	2548808963
	2548806938	2548807309
	2548806531	2548808191
	2548806809
nucleotide metabolism
Guanine
amidophosphoribosyltransferase	absent	absent	absent
phosphoribosylamine--glycine ligase	2548805922	2548807866	absent
formyltetrahydrofolate-dependent phosphoribosylglycinamide formyltransferase	absent	absent	2548809716
phosphoribosylformylglycinamidine synthase	2548806503	2548807943	absent
	2548806695	2548807957
phosphoribosylformylglycinamidine cyclo-ligase	2548805506	2548808293	absent
phosphoribosylaminoimidazole carboxylase	absent	absent	absent
phosphoribosylaminoimidazole-succinocarboxamide synthase	2548806197	absent	absent
adenylosuccinate lyase	2548806900	2548807424	absent
AICAR transformylase/imP cyclohydrolase purH	2548806297	2548807769	absent
inosine-5'-monophosphate dehydrogenase	2548806055	2548807757	absent
GMP synthase (glutamine-hydrolyzing)	absent	absent	2548809348
3'-nucleotidase/5'-nucleotidase/exopolyphosphatase	2548805647	absent	absent
adenine phosphoribosyltransferase	absent	absent	2548809067
hypoxanthine phosphoribosyltransferase	2548804995 (T1.1)	2548808385	absent
Adenine
amidophosphoribosyltransferase	absent	absent	absent
phosphoribosylamine--glycine ligase	2548805922	2548807866	absent
formyltetrahydrofolate-dependent phosphoribosylglycinamide formyltransferase	absent	absent	2548809716
phosphoribosylformylglycinamidine synthase	2548806503	2548807943	absent
	2548806695	2548807957
phosphoribosylformylglycinamidine cyclo-ligase	2548805506	2548808293	absent
phosphoribosylaminoimidazole carboxylase	absent	absent	absent
phosphoribosylaminoimidazole-succinocarboxamide synthase	2548806197	absent	absent
adenylosuccinate lyase	2548806900	2548807424	absent
aicaR transformylase/imP cyclohydrolase Purh	2548806297	2548807769	absent
adenylosuccinate synthetase	absent	2548808150	absent
3'-nucleotidase/5'-nucleotidase/exopolyphosphatase	2548805647	absent	absent
purine-nucleoside phosphorylase	absent	absent	absent
adenine phosphoribosyltransferase	absent	absent	2548809067
Cytosine
orotate phosphoribosyltransferase	2548806626	2548807737	absent
orotidine-5'-phosphate decarboxylase	2548805962	absent	absent
cytidylate kinase	2548806242	2548807046	2548809755
uridylate kinase	2548806411	2548807253	absent
nucleoside diphosphate kinase	2548806385	2548808137	2548809808
CTP synthase	2548804478	2548808377	2548809692
3'-nucleotidase/5'-nucleotidase/exopolyphosphatase	2548805647	absent	absent
ribosylpyrimidine nucleosidase	absent	absent	absent
Thymine
orotate phosphoribosyltransferase	2548806626	2548807737	absent
orotidine-5'-phosphate decarboxylase	2548805962	absent	absent
cytidylate kinase	2548806242	2548807046	2548809755
uridylate kinase	2548806411	2548807253	absent
nucleoside diphosphate kinase	2548806385	2548808137	2548809808
CTP synthase	2548804478	2548808377	2548809692
ribonucleoside-triphosphate reductase	absent	absent	absent
dCTP deaminase	2548805668	2548808333	2548809259
Thymidylate kinase	2548805651	2548808203	absent
Thymidylate synthase	2548804464 (T1.1)	2548808160	absent
nucleoside deoxyribosyltransferase	absent	absent	absent
Uracil
orotate phosphoribosyltransferase	2548806626	2548807737	absent
orotidine-5'-phosphate decarboxylase	2548805962	absent	absent
cytidylate kinase	2548806242	2548807046	2548809755
cytidine deaminase	2548806023	2548807377	absent
uridine nucleosidase	absent	absent	absent
cell wall synthesis
peptidoglycan biosynthesis
UDP-n-acetylglucosamine 1-carboxyvinyltransferase	2548805443 (T1.1)	absent	absent
UDP-n-acetylmuramate dehydrogenase	2548804940 (T1.1)	absent	absent
UDP-n-acetylmuramate--l-alanine ligase	absent	absent	2548808967
UDP-n-acetylmuramoylalanine--d-glutamate ligase	2548805303 (T1.1)	absent	absent
UDP-n-acetylmuramoylalanyl-d-glutamate--2,6-diaminopimelate ligase	2548806246	2548807960	absent
d-alanine--d-alanine ligase	2548806021	absent	absent
UDP-n-acetylmuramoyl-tripeptide--d-alanyl-d-alanine ligase	2548806033	absent	absent
phospho-n-acetylmuramoyl-pentapeptide-transferase	absent	2548807927	absent
undecaprenol kinase	absent	absent	absent
UDP-n-acetylglucosamine-n-acetylmuramylpentapeptide n-acetylglucosamine transferase	2548805650	absent	2548809993
membrane carboxypeptidase mrca/b	2548806322	absent	absent
cell division protein ftsi Protein 2	2548805918	2548807673	absent
cell division protein ftsi Protein 2	2548806003	absent	2548809135
lipopolysaccharide biosynthesis/lipid a disaccharide
acyl-[acyl-carrier-protein]--UDP-n-acetylglucosamine o-acyltransferase	2548804613 (T1.1)	2548807003	2548809255
UDP-3-o-acyl-n-acetylglucosamine deacetylase	2548806267	absent	absent
UDP-3-o-[3-hydroxymyristoyl] glucosamine n-acyltransferase	absent	absent	2548809182
UDP-2,3-diacylglucosamine hydrolase	2548806090	absent	absent
lipid-a-disaccharide synthase	2548806352	absent	2548807164
lipopolysaccharide biosynthesis/S-layer glycoprotein
phosphoheptose isomerase	2548805838	2548807241	2548809908
d-glycero-alpha-d-manno-heptose-7-phosphate kinase	absent	absent	2548808717
d-glycero-d-manno-heptose 1,7-bisphosphate phosphatase	absent	2548807795	2548808716
			2548808714
d-glycero-alpha-d-manno-heptose 1-phosphate guanylyltransferase	absent	absent	absent
gram negagtive outer membrane proteins
Lpte Lipopolysaccharide export porin	2548805802	absent	absent
Lptc Lipopolysaccharide assembly related protein	absent	2548807379	absent
outer membrane assembly factor bamd/YfiO	absent	absent	2548808678
outer membrane assembly protein YaeT/bama	2548805535	absent	2548809890
outer membrane protein omph	2548806686	absent	2548809184
outer membrane efflux protein oeP	2548806892	2548808179	2548809495
	2548806865	2548808180	2548809516
outer membrane protein and related peptidoglycan associated lipoproteins Ompa	2548806502		2548809130
	2548805872
	2548806933
outer membrane protein ompb	2548805921	absent	absent
outer membrane protein oma87	2548806846	2548807045	2548809683
	2548806847
chemotaxis/motility
chemotaxis protein motA	Absent	Absent	2548809980
chemotaxis protein motB	Absent	Absent	2548809981
flagellar biosynthesis protein flhA	Absent	Absent	2548809437
flagellar biosynthesis protein flhB	Absent	Absent	Absent
flagellar motor switch protein fliN	Absent	Absent	2548809030
flagellar motor switch protein fliM	Absent	Absent	2548808583
flagellar motor switch protein fliG	Absent	Absent	Absent
flagellar M ring protein fliF	Absent	Absent	Absent
flagellar hook-basal body protein fliE	Absent	Absent	2548808514
flagellar hook-basal body protein flgC	Absent	Absent	2548808512
flagellar hook-basal body protein flgB	Absent	Absent	Absent
flagellar hook-basal body protein flgF	Absent	Absent	Absent
flagellar P-ring protein flgI	Absent	Absent	Absent
flagellar L-ring protein flgH	Absent	Absent	Absent
flagellar basal body protein flgG	Absent	Absent	Absent
flagellar hook Protein flgE	Absent	Absent	Absent
flagellar hook-associated protein flgL	Absent	Absent	Absent
flagellar hook-associated protein flgK	Absent	Absent	Absent
flagellin protein fliC	Absent	Absent	Absent
flagellar hook-associated protein fliD	Absent	Absent	Absent
lipid metabolism
fatty acid biosynthesis (from acetyl-coa)
3-oxoacyl-(acyl-carrier-protein) synthase III (fabH)	2548804996 (T1.1)	2548807378	2548809606
3-oxoacyl-(acyl-carrier-protein) synthase II (fabf)	2548806131	2548807442	absent
3-oxoacyl-[acyl-carrier-protein] reductase (fabG)	2548806231	2548808325	2548808719
UDP-3-o-acyl-n-acetylglucosamine deacetylase	2548806267	absent	2548808681
			2548808682
enoyl-[acyl-carrier protein] reductase III (FabL)	absent	absent	2548809753
fatty acid degradation (beta oxidation)
acyl-coa synthetase	2548806807	2548807342	2548808615
			2548809333
acyl-coa dehydrogenases	2548805890	2548807730	2548808458
	2548806998	2548807070	2548808720
	2548806999	2548807638	2548809957
	2548806916	2548807828	2548808721
	2548806538		2548809139
	2548806915		2548808669
	2548806485		2548809576
	2548806858		2548809847
	2548806522		2548809355
			2548809848
			2548809043
enoyl-coa hydratase/carnithine racemase	2548806779	2548807558	2548809607
	2548806668	2548807719	2548809587
	2548806217	2548807261	2548808460
		2548807451	2548809952
			2548808649
3-hydroxyacyl-coa dehydrogenase	2548805718	2548808271	2548809031
	2548806427	2548808332	2548809869
acetyl-coa acetyltransferases	2548806125	2548808275	2548808829
	2548806144	2548807011	2548808444
	2548806619	2548808276	2548808654
			2548808653
fermentation
mixed acid fermentation
lactate dehydrogenase	absent	absent	absent
acetaldehyde dehydrogenase	absent	absent	absent
ethanol dehydrogenase	absent	absent	absent
formate hydrogenylase complex	absent	absent	absent
acetate kinase	absent	absent	absent
ethanol
pyruvate decarboxylase	absent	absent	absent
alcohol dehydrogenase	absent	absent	2548809240
butyrate
succinyl-coa reansferase	absent	absent	absent
succinate semialdehyde dehydrogenase	absent	absent	2548809106
			2548809708
4-hydroxybutyrate dehydrogenase	absent	absent	absent
4-hydroxybutyrate coenzyme a transferase	absent	absent	absent
4-hydroxybutyryl coa dehydratase	absent	absent	absent
vinylacetyl-coa delta 3-delta 2-isomerase	absent	absent	absent
butyryl-coa dehydrogenase	absent	absent	absent
acetate coa transferase	absent	absent	absent
butanol
hydroxybutyryl-coa dehydrogenase	2548805718	2548808271	2548809869
	2548806427	2548808332	2548809031
3-hydroxybutyryl coa dehydratase	absent	absent	absent
butyryl-coa dehydrogenase	absent	absent	absent
butanal dehydrogenase	absent	absent	absent
butanol dehydrogenase	absent	absent	absent
crotonyl-coa reductase	absent	absent	absent
3-oxohexanoyl coa thiolase	absent	absent	absent
3-hydroxyhexanoyl-coa dehydrogenase	absent	absent	absent
3-hydroxyhexanoyl-coa dehydratase	absent	absent	absent
trans-2-hexenoyl coa reductase	absent	absent	absent
hexanal dehydrogenase	absent	absent	absent
hexanol dehydrogenase	absent	absent	absent
lysine/alanine fermentation
L-lysine 2,3-aminomutase	absent	absent	absent
L-beta-lysine-5,6-aminomutase	absent	absent	absent
3,5-diaminohexanoate dehydrogenase	absent	absent	absent
3-keto,5-aminohexanoate cleavage enzyme	absent	absent	2548809696
3-aminobutyryl-coa deaminase	absent	absent	absent
butyryl-coa:acetoacetate coa-transferase	absent	absent	absent
acetoacetyl-coa thiolase	absent	absent	absent
phosphotransacetylase	absent	absent	absent
alanine aminotransferase	absent	absent	absent
lactate dehydrogenase	absent	absent	absent
lactate coa-transferase	absent	absent	absent
lactyl-coa dehydratase	absent	absent	absent
acryloyl-coa reductase	absent	absent	absent
propionate coa transferase	absent	absent	absent
acetylene
acetylene hydratase	absent	absent	absent
aldehyde dehydrogenase	2548805553	absent	2548809708
			2548808673
			2548809107
			2548808672
			2548809106
phosphate acetyltransferase	absent	absent	absent
acetate kinase	absent	absent	absent
various pyruvate fermentations
(acetate) phosphotransacetylase	absent	absent	absent
(acetate) acetate kinase	absent	absent	absent
(acetate) pyruvate dehydrogenase	absent	absent	absent
(acetate) acetyl-coa synthetase	absent	absent	2548809614
(acetate) pyruvate formate-lyase	absent	absent	absent
(acetate) acetyl:succinate coa transferase	absent	absent	absent
(acetate) succinyl-coa synthetase	2548806677	2548807133	2548809770
	2548806113	2548807054	2548809769
(acetate) pyruvate carboxy-lyase	absent	absent	absent
(acetate) acetaldehyde:nadP+ oxidoreductase	absent	absent	absent
(acetone) acetate-acetoacetate coa-transferase	absent	absent	absent
(acetone) acetoacetate decarboxylase	absent	absent	absent
(butanoate) phosphotransbutyrylase	absent	absent	absent
(butanoate) butyrate kinase	absent	absent	absent
(isobutanol) acetolactate synthase	absent	absent	2548809621
(isobutanol) 2,3-dihydroxyisovalerate:NADP+ oxidoreductase	absent	absent	absent
(isobutanol) 2,3-dihydroxy-isovalerate dehydratase	absent	absent	absent
(isobutanol) 2-oxoisovalerate carboxy-lyase	absent	absent	absent
(isobutanol) isobutanol dehydrogenase	absent	absent	absent
(opines) alanopine synthase	absent	absent	absent
(opines) octopine synthase	absent	absent	absent
(opines) strombine synthase	absent	absent	absent
(opines) tauropine synthase	absent	absent	absent
(opines) beta-alanopine synthase	absent	absent	absent
(propionate) propionyl-CoA:succinate CoA transferase	absent	absent	absent
(propionate) methylmalonyl-CoA carboxyltransferase	absent	absent	absent
acetyl-CoA acetyltransferase	2548806144	2548808275	2548808829
	2548806619	2548807011	2548808444
	2548806125	2548808276	2548808654
